# Supplementary material for: Anatomy, Imaging, and Clinical Significance of the Cervicothoracic (Stellate) Ganglion
Source: Diagnostics (Basel). 2025 Nov 17;15(22):2911. doi: 10.3390/diagnostics15222911 (PMC12651590; doi:10.3390/diagnostics15222911)
Supplement: Supplementary file 1 [file diagnostics-15-02911-s001.zip]

Archive with 3 entries (3 files):
- figure S1.tif
- FIgure S2.tif
- Figure S3.tif
